# Supplementary material for: Sequence Versus Composition: What Prescribes IDP Biophysical Properties?
Source: Entropy (Basel). 2019 Jul 3;21(7):654. doi: 10.3390/e21070654 (PMC7515148; doi:10.3390/e21070654)
Supplement: Supplementary file 1 [file entropy-21-00654-s001.zip]

Archive with 6 entries (5 files):
- SuplMaterial/
- SuplMaterial/figureS1.png
- SuplMaterial/figureS2.png
- SuplMaterial/figureS3.png
- SuplMaterial/Vymetal_TableS1.pdf
- SuplMaterial/Vymetal_TableS2.pdf
